# Supplementary material for: Selective Allocation of LC-PUFA-Containing Lipids During Vitellogenesis in Female Sichuan Taimen (Hucho bleekeri): Implications for Female Broodstock Rearing During Artificial Propagation
Source: Biology (Basel). 2026 Jul 2;15(13):1059. doi: 10.3390/biology15131059 (PMC13360260; doi:10.3390/biology15131059)
Supplement: Supplementary file 1 [file biology-15-01059-s001.zip]

Archive with 1 entries (1 files):
- Supplementary manuscript.xls
