# Supplementary material for: Selective Allocation of LC-PUFA-Containing Lipids During Vitellogenesis in Female Sichuan Taimen (Hucho bleekeri): Implications for Female Broodstock Rearing During Artificial Propagation
Source: Biology (Basel). 2026 Jul 2;15(13):1059. doi: 10.3390/biology15131059 (PMC13360260; doi:10.3390/biology15131059)
Supplement: Supplementary file 1 [file biology-15-01059-s001.zip › Supplementary manuscript.xls]

## Sheet: Figure S1
Figure S1. Data quality assessment. (A–B) Correlation analysis of QC samples in positive and negative ion modes.
(C–D) PCA score plots of all samples in positive and negative ion modes.
A: adipose tissue, B: serum, L:liver, O: ovary, QC: quality control

## Sheet: Figure S2
	Figure S2. Total ion chromatograms (TIC) of quality control (QC) samples and experimental samples under positive and negative ion modes.
	(A–C) Three replicate QC samples acquired in positive ion mode; (D) Representative experimental sample in positive ion mode;
	(E–G) Three replicate QC samples acquired in negative ion mode; (H) Representative experimental sample in negative ion mode.

## Sheet: Figure S3
	Figure S3. Base peak chromatograms (BPC) of quality control (QC) samples and test samples under positive and negative ion modes.
	(A–C) Three replicate QC samples in positive ion mode; (D) Test sample in positive ion mode;
	(E–G) Three replicate QC samples in negative ion mode; (H) Test sample in negative ion mode.

## Sheet: Table S1
Table S1 The sequence of primer pairs used in this study.
Primer	Nucleotide sequence (5’-3’)
ef1α-qF	TGGAGACAGCAAGAACGACC
ef1α-qR	ATGTGAGCGGTGTGGCAAT
fads6-qF	ACCCGTTTGGTTCAGAAG
fads6-qR	AAGAAATGGGATGAGCCC
elovl2-qF	TGTGGACAGAGTTTCTTTGG
elovl2-qR	TGAGTCAGGTAACGCTTCC
elovl5-qF	CCTCCTGGTGCTCTACAATC
elovl5-qR	CTTGGTATCTGTTTCTCCTGC
lpcat1-qF	GCTCACAGAGTTACACAGCC
lpcat1-qR	CGCCTCATACATTCCAAAG
dgat1b-qF	ATACACAGAGTTGCCACAGG
dgat1b-qR	TTTCCAAGAACAGACGGG
dgat2-qF	GCAGTCCATCATCTCCTTCC
dgat2-qR	AGCCCTTGCGGTTCTTTAG
pparα-qF	TACCACTACGGAGTTCACGC
pparα-qR	GCAGTATTGGCACTTGTTCC
nfyb-qF	GATGATGATGGAGAGGAGAGTC
nfyb-qR	TCTTTCGCTATCTTCCCG
pnpla2-qF	AATGTGTGGTCCTCCCTAAC
pnpla2-qR	CGCTGTGTTTATCCAGGTG
vtg2-qF	CAGTGACAAAGGAAGACAACC
vtg2-qR	ATAGTAGTCCAGGTGGGTGG
vtg3-qF	AGTTCAATGGCATCCCAGG
vtg3-qR	TTCAGCAGAGGTGCGAATG
fabp7-qF	TGGTTGATGCCTTCTGTG
fabp7-qR	AACGGTTGGTTTGGTCAC

## Sheet: Table S2
Table S2 Lipid Class Abbreviations.
Class	Subclass
GL (glycerolipids)	TG (Triacylglycerol)
	MG (Monoacylglycerol)
	DG (Diacylglycerol)
	MGMG (Monogalactosylmonoacylglycerol)
	DGDG (Digalactosyldiacylglycerol)
	MGDG (Monogalactosyldiacylglycerol)
GP (glycerophospholipids)	PS (Phosphatidylserine)
	PIP (Phosphatidylinositol phosphate)
	PI (Phosphatidylinositol)
	CL (Cardiolipin)
	LPA (Lysophosphatidic acid)
	PA (Phosphatidic acid)
	LBPA (Lysobisphosphatidic acid)
	LPG (Lysophosphatidylglycerol)
	PG (Phosphatidylglycerol)
	LPE (Lysophosphatidylethanolamine)
	PE (Phosphatidylethanolamine)
	PET (Phosphatidylethanol)
	PC (Phosphatidylcholine)
	CPA (Cyclic phosphatidic acid)
	LPS (Lysophosphatidylserine)
	PMT (Phosphatidylmonomethylethanolamine)
	LPI (Lysophosphatidylinositol)
SP (sphingolipids)	SPH (Sphingosine)
	CERPE (Ceramide phosphoethanolamine)
	LSM (Lysosphingomyelin)
	SM (Sphingomyelin)
	HEX1CER (Hexosylceramide)
	HEX2CER (Dihexosylceramide)
	CER (Ceramide)
	GD1A (Monosialotetrahexosylganglioside GD1a)
	GD3 (Disialotetrahexosylganglioside GD3)
	GM1 (Monosialotetrahexosylganglioside GM1)
	GM2 (Monosialotrihexosylganglioside GM2)
	GM3 (Monosialodihexosylganglioside GM3)
ST (sterol lipids)	ZYE (Zymosterol ester)
	ZY (Zymosterol)
	STE (Sitosterol ester)
	CHE (Cholesteryl ester)
FAs (fatty acyls)	ACCA (Acetyl-CoA carboxylic acid)
	WE (Wax ester)
	AEA (Anandamide)
	PFAA (Perfluoroalkyl acids)
	OAHFA (Fatty acid esters of hydroxy fatty acids)
	FA (Fatty acid)

## Sheet: Table S3
Table S3 MFuzz analysis of DHA-GPs expression patterns across liver, serum, and adipose tissue.
Cluster 1 core lipids
Lipids Membership
PC(15:2/22:6) PC(15:2/22:6) 0.841
PC(16:0/22:6) PC(16:0/22:6) 0.775
PC(22:2/22:6) PC(22:2/22:6) 0.822
PC(22:5/22:6) PC(22:5/22:6) 0.619
PC(22:6/23:0) PC(22:6/23:0) 0.776
PC(22:6/24:6) PC(22:6/24:6) 0.713
PC(22:6/25:2) PC(22:6/25:2) 0.727
PC(22:6CHO/22:6) PC(22:6CHO/22:6) 0.835
PC(23:1/22:6) PC(23:1/22:6) 0.628
PC(23:7/22:6) PC(23:7/22:6) 0.655
PC(24:1/22:6) PC(24:1/22:6) 0.751
PC(25:1/22:6) PC(25:1/22:6) 0.715
PE(19:4/22:6) PE(19:4/22:6) 0.711
PE(22:6/24:6) PE(22:6/24:6) 0.740
PE(24:1/22:6) PE(24:1/22:6) 0.851
PE(24:2/22:6) PE(24:2/22:6) 0.685
PS(24:1/22:6) PS(24:1/22:6) 0.829
PS(24:2/22:6) PS(24:2/22:6) 0.809
PI(22:6/22:6) PI(22:6/22:6) 0.736
PS(12:0/22:6) PS(12:0/22:6) 0.721
PS(20:3/22:6) PS(20:3/22:6) 0.845
PS(26:4/22:6) PS(26:4/22:6) 0.809
PS(26:5/22:6) PS(26:5/22:6) 0.713
PC(10:0/22:6) PC(10:0/22:6) 0.778
PC(13:0COOH/22:6) PC(13:0COOH/22:6) 0.838
PC(13:1/22:6) PC(13:1/22:6) 0.752
PC(15:1COOH/22:6) PC(15:1COOH/22:6) 0.832
PC(16:3/22:6) PC(16:3/22:6) 0.821
PC(19:2COOH/22:6) PC(19:2COOH/22:6) 0.621
PC(19:6COOH/22:6) PC(19:6COOH/22:6) 0.818
PC(20:3COOH/22:6) PC(20:3COOH/22:6) 0.741
PC(21:4COOH/22:6) PC(21:4COOH/22:6) 0.850
PC(21:5COOH/22:6) PC(21:5COOH/22:6) 0.849
PC(21:6COOH/22:6) PC(21:6COOH/22:6) 0.832
PC(22:0/22:6) PC(22:0/22:6) 0.752
PC(22:6/26:6) PC(22:6/26:6) 0.744
PC(23:0/22:6) PC(23:0/22:6) 0.755
PC(23:2/22:6) PC(23:2/22:6) 0.783
PC(24:0/22:6) PC(24:0/22:6) 0.770
PC(24:2/22:6) PC(24:2/22:6) 0.847
PC(24:3/22:6) PC(24:3/22:6) 0.850
PC(24:5/22:6) PC(24:5/22:6) 0.738
PC(25:2/22:6) PC(25:2/22:6) 0.799
PC(26:1/22:6) PC(26:1/22:6) 0.775
PC(26:2/22:6) PC(26:2/22:6) 0.761
PC(26:3/22:6) PC(26:3/22:6) 0.754
PC(26:5/22:6) PC(26:5/22:6) 0.762
PC(27:8/22:6) PC(27:8/22:6) 0.820
PC(28:5/22:6) PC(28:5/22:6) 0.749
PE(17:2COOH/22:6) PE(17:2COOH/22:6) 0.705
PE(19:1COOH/22:6) PE(19:1COOH/22:6) 0.605
PE(19:3COOH/22:6) PE(19:3COOH/22:6) 0.850
PE(21:3COOH/22:6) PE(21:3COOH/22:6) 0.842
PE(21:4COOH/22:6) PE(21:4COOH/22:6) 0.848
PE(22:5/22:6) PE(22:5/22:6) 0.661
PI(16:0/22:6) PI(16:0/22:6) 0.610
PI(18:0/22:6) PI(18:0/22:6) 0.703
The number of core lipids: 57
Cluster 2 core lipids
Lipids Membership
LPA(22:6) LPA(22:6) 0.671
LPE(22:6) LPE(22:6) 0.890
PC(14:0/22:6) PC(14:0/22:6) 0.711
PC(16:1/22:6) PC(16:1/22:6) 0.611
PC(16:2/22:6) PC(16:2/22:6) 0.811
PC(17:0/22:6) PC(17:0/22:6) 0.681
PC(17:1COOH/22:6) PC(17:1COOH/22:6) 0.773
PC(18:0/22:6) PC(18:0/22:6) 0.695
PC(18:2/22:6) PC(18:2/22:6) 0.640
PC(18:4/22:6) PC(18:4/22:6) 0.827
PC(19:0/22:6) PC(19:0/22:6) 0.804
PC(22:6/12:0) PC(22:6/12:0) 0.830
PC(22:6/14:1) PC(22:6/14:1) 0.809
PC(22:6/15:1COOH) PC(22:6/15:1COOH) 0.807
PC(22:6/18:1CHO) PC(22:6/18:1CHO) 0.821
PC(22:6/18:3) PC(22:6/18:3) 0.741
PC(22:6/20:0) PC(22:6/20:0) 0.666
PC(22:6/20:2) PC(22:6/20:2) 0.758
PC(22:6/21:4) PC(22:6/21:4) 0.650
PC(22:6/21:5COOH) PC(22:6/21:5COOH) 0.689
PC(22:6/21:6COOH) PC(22:6/21:6COOH) 0.804
PC(22:6/22:6) PC(22:6/22:6) 0.639
PE(14:0/22:6) PE(14:0/22:6) 0.724
PE(15:0/22:6) PE(15:0/22:6) 0.788
PE(16:1/22:6) PE(16:1/22:6) 0.836
PE(17:0/22:6) PE(17:0/22:6) 0.829
PE(17:1/22:6) PE(17:1/22:6) 0.726
PE(17:2/22:6) PE(17:2/22:6) 0.870
PE(18:0/22:6) PE(18:0/22:6) 0.633
PE(18:2/22:6) PE(18:2/22:6) 0.681
PE(18:3/22:6) PE(18:3/22:6) 0.803
PE(18:4/22:6) PE(18:4/22:6) 0.817
PE(20:1/22:6) PE(20:1/22:6) 0.709
PE(20:4/22:6) PE(20:4/22:6) 0.681
PE(20:5/22:6) PE(20:5/22:6) 0.720
PE(22:1/22:6) PE(22:1/22:6) 0.745
PE(22:2/22:6) PE(22:2/22:6) 0.854
PG(22:7/22:6) PG(22:7/22:6) 0.653
PI(22:6/16:1) PI(22:6/16:1) 0.684
PS(16:0/22:6) PS(16:0/22:6) 0.789
PS(17:0/22:6) PS(17:0/22:6) 0.667
PS(18:1/22:6) PS(18:1/22:6) 0.704
PS(18:2/22:6) PS(18:2/22:6) 0.857
PS(19:0/22:6) PS(19:0/22:6) 0.648
PS(20:2/22:6) PS(20:2/22:6) 0.728
PS(22:1/22:6) PS(22:1/22:6) 0.637
PS(22:4/22:6) PS(22:4/22:6) 0.857
PS(22:6/22:5) PS(22:6/22:5) 0.817
PI(20:4/22:6) PI(20:4/22:6) 0.839
PS(14:0/22:6) PS(14:0/22:6) 0.889
PS(15:0/22:6) PS(15:0/22:6) 0.879
PS(16:1/22:6) PS(16:1/22:6) 0.871
PS(18:3/22:6) PS(18:3/22:6) 0.889
PS(18:4/22:6) PS(18:4/22:6) 0.880
PS(19:2/22:6) PS(19:2/22:6) 0.872
PS(20:4/22:6) PS(20:4/22:6) 0.874
PS(20:5/22:6) PS(20:5/22:6) 0.662
PS(22:5/22:6) PS(22:5/22:6) 0.887
PS(24:7/22:6) PS(24:7/22:6) 0.696
LPC(22:6) LPC(22:6) 0.709
PC(12:0/22:6) PC(12:0/22:6) 0.891
PC(12:1/22:6) PC(12:1/22:6) 0.832
PC(13:0/22:6) PC(13:0/22:6) 0.827
PC(14:1/22:6) PC(14:1/22:6) 0.851
PC(15:1/22:6) PC(15:1/22:6) 0.776
PC(15:2CHO/22:6) PC(15:2CHO/22:6) 0.826
PC(16:1COOH/22:6) PC(16:1COOH/22:6) 0.750
PC(17:0CHO/22:6) PC(17:0CHO/22:6) 0.801
PC(17:0COOH/22:6) PC(17:0COOH/22:6) 0.805
PC(17:1/22:6) PC(17:1/22:6) 0.743
PC(17:2/22:6) PC(17:2/22:6) 0.795
PC(18:1/22:6) PC(18:1/22:6) 0.757
PC(18:1COOH/22:6) PC(18:1COOH/22:6) 0.766
PC(18:2CHO/22:6) PC(18:2CHO/22:6) 0.784
PC(18:3/22:6) PC(18:3/22:6) 0.809
PC(18:3COOH/22:6) PC(18:3COOH/22:6) 0.790
PC(19:2/22:6) PC(19:2/22:6) 0.833
PC(19:2CHO/22:6) PC(19:2CHO/22:6) 0.763
PC(19:3CHO/22:6) PC(19:3CHO/22:6) 0.863
PC(20:0/22:6) PC(20:0/22:6) 0.621
PC(20:1/22:6) PC(20:1/22:6) 0.828
PC(20:2/22:6) PC(20:2/22:6) 0.856
PC(20:2CHO/22:6) PC(20:2CHO/22:6) 0.764
PC(20:2COOH/22:6) PC(20:2COOH/22:6) 0.835
PC(20:3/22:6) PC(20:3/22:6) 0.833
PC(20:4/22:6) PC(20:4/22:6) 0.855
PC(20:5/22:6) PC(20:5/22:6) 0.842
PC(21:1COOH/22:6) PC(21:1COOH/22:6) 0.788
PC(21:2CHO/22:6) PC(21:2CHO/22:6) 0.758
PC(21:2COOH/22:6) PC(21:2COOH/22:6) 0.892
PC(21:4/22:6) PC(21:4/22:6) 0.828
PC(21:5/22:6) PC(21:5/22:6) 0.819
PC(21:6/22:6) PC(21:6/22:6) 0.794
PC(22:2CHO/22:6) PC(22:2CHO/22:6) 0.756
PC(22:2COOH/22:6) PC(22:2COOH/22:6) 0.849
PC(22:4/22:6) PC(22:4/22:6) 0.857
PC(22:5CHO/22:6) PC(22:5CHO/22:6) 0.892
PC(22:6/21:2COOH) PC(22:6/21:2COOH) 0.859
PC(22:6/23:6) PC(22:6/23:6) 0.820
PC(23:4/22:6) PC(23:4/22:6) 0.678
PC(23:5/22:6) PC(23:5/22:6) 0.663
PC(23:6/22:6) PC(23:6/22:6) 0.803
PC(28:2/22:6) PC(28:2/22:6) 0.810
PE(12:0/22:6) PE(12:0/22:6) 0.621
PE(15:1/22:6) PE(15:1/22:6) 0.892
PE(18:2CHO/22:6) PE(18:2CHO/22:6) 0.862
PE(19:0/22:6) PE(19:0/22:6) 0.864
PE(20:2CHO/22:6) PE(20:2CHO/22:6) 0.847
PE(20:3/22:6) PE(20:3/22:6) 0.642
PE(21:6COOH/22:6) PE(21:6COOH/22:6) 0.771
PE(22:2CHO/22:6) PE(22:2CHO/22:6) 0.847
PE(22:4/22:6) PE(22:4/22:6) 0.735
PE(23:2/22:6) PE(23:2/22:6) 0.792
PE(25:5/22:6) PE(25:5/22:6) 0.636
PE(25:8/22:6) PE(25:8/22:6) 0.668
PI(18:2/22:6) PI(18:2/22:6) 0.772
The number of core lipids: 116

## Sheet: Table S4
Table S4 MFuzz analysis of ARA-GPs expression patterns across liver, serum, and adipose tissue.
Cluster 1 core lipids
Lipids Membership
PC(20:4COOH/20:4) PC(20:4COOH/20:4) 0.721
PC(24:1/20:4) PC(24:1/20:4) 0.696
PC(24:2/20:4) PC(24:2/20:4) 0.731
PE(17:1/20:4) PE(17:1/20:4) 0.740
PE(20:4/24:1) PE(20:4/24:1) 0.756
PI(20:4/18:0) PI(20:4/18:0) 0.715
PC(14:1/20:4) PC(14:1/20:4) 0.604
PC(21:5CHO/20:4) PC(21:5CHO/20:4) 0.680
PC(22:1/20:4) PC(22:1/20:4) 0.738
PC(23:0/20:4) PC(23:0/20:4) 0.684
PC(23:1/20:4) PC(23:1/20:4) 0.748
PC(24:0/20:4) PC(24:0/20:4) 0.692
PC(25:1/20:4) PC(25:1/20:4) 0.696
PC(26:1/20:4) PC(26:1/20:4) 0.703
PE(24:1/20:4) PE(24:1/20:4) 0.731
PI(24:1/20:4) PI(24:1/20:4) 0.766
PS(24:2/20:4) PS(24:2/20:4) 0.733
The number of core lipids: 17
Cluster 2 core lipids
Lipids Membership
PC(20:4/16:1) PC(20:4/16:1) 0.801
PC(20:4/17:1) PC(20:4/17:1) 0.721
PC(20:4/18:0) PC(20:4/18:0) 0.748
PC(20:4/24:5) PC(20:4/24:5) 0.655
PC(20:4/24:6) PC(20:4/24:6) 0.730
PC(21:3/20:4) PC(21:3/20:4) 0.682
PC(21:5/20:4) PC(21:5/20:4) 0.768
PE(14:0/20:4) PE(14:0/20:4) 0.657
PE(16:1/20:4) PE(16:1/20:4) 0.731
PE(18:0/20:4) PE(18:0/20:4) 0.635
PE(18:2/20:4) PE(18:2/20:4) 0.871
PE(20:3/20:4) PE(20:3/20:4) 0.664
PE(20:4/22:6) PE(20:4/22:6) 0.661
PI(18:2/20:4) PI(18:2/20:4) 0.732
PI(20:4/16:0) PI(20:4/16:0) 0.621
PI(20:4/18:1) PI(20:4/18:1) 0.641
PI(20:4/18:2) PI(20:4/18:2) 0.656
PI(20:4/19:0) PI(20:4/19:0) 0.814
PI(20:4/20:4) PI(20:4/20:4) 0.621
LPC(20:4) LPC(20:4) 0.713
LPE(20:4) LPE(20:4) 0.868
PC(14:0/20:4) PC(14:0/20:4) 0.829
PC(15:0/20:4) PC(15:0/20:4) 0.757
PC(16:0/20:4) PC(16:0/20:4) 0.788
PC(16:1/20:4) PC(16:1/20:4) 0.746
PC(17:3CHO/20:4) PC(17:3CHO/20:4) 0.855
PC(18:0/20:4) PC(18:0/20:4) 0.855
PC(18:1/20:4) PC(18:1/20:4) 0.744
PC(18:2/20:4) PC(18:2/20:4) 0.755
PC(19:0/20:4) PC(19:0/20:4) 0.797
PC(19:3CHO/20:4) PC(19:3CHO/20:4) 0.879
PC(19:3COOH/20:4) PC(19:3COOH/20:4) 0.737
PC(19:4CHO/20:4) PC(19:4CHO/20:4) 0.751
PC(20:0/20:4) PC(20:0/20:4) 0.650
PC(20:2/20:4) PC(20:2/20:4) 0.710
PC(20:2CHO/20:4) PC(20:2CHO/20:4) 0.792
PC(20:3/20:4) PC(20:3/20:4) 0.725
PC(20:4/22:6) PC(20:4/22:6) 0.774
PC(21:2CHO/20:4) PC(21:2CHO/20:4) 0.743
PC(21:2COOH/20:4) PC(21:2COOH/20:4) 0.662
PC(22:2CHO/20:4) PC(22:2CHO/20:4) 0.763
PC(22:2COOH/20:4) PC(22:2COOH/20:4) 0.860
PC(30:3/20:4) PC(30:3/20:4) 0.763
PE(15:0/20:4) PE(15:0/20:4) 0.747
PE(16:2/20:4) PE(16:2/20:4) 0.801
PE(18:0CHO/20:4) PE(18:0CHO/20:4) 0.782
PE(18:1/19:1) PE(18:1/19:1) 0.603
PE(18:1/20:3) PE(18:1/20:3) 0.732
PE(18:1/20:4) PE(18:1/20:4) 0.818
PE(18:3/20:4) PE(18:3/20:4) 0.874
PE(19:1/20:4) PE(19:1/20:4) 0.854
PE(20:1/20:4) PE(20:1/20:4) 0.739
PE(21:2CHO/20:4) PE(21:2CHO/20:4) 0.779
PE(22:2CHO/20:4) PE(22:2CHO/20:4) 0.789
PE(23:2/20:4) PE(23:2/20:4) 0.779
PI(14:0/20:4) PI(14:0/20:4) 0.857
PI(16:0/20:4) PI(16:0/20:4) 0.839
PI(16:1/20:4) PI(16:1/20:4) 0.747
PI(17:0/20:4) PI(17:0/20:4) 0.664
PI(18:0/20:4) PI(18:0/20:4) 0.698
PI(18:1/20:4) PI(18:1/20:4) 0.770
PI(18:4/20:4) PI(18:4/20:4) 0.866
PI(19:0/20:4) PI(19:0/20:4) 0.656
PI(19:1/20:4) PI(19:1/20:4) 0.724
PI(20:1/20:4) PI(20:1/20:4) 0.660
PI(20:2/20:4) PI(20:2/20:4) 0.881
PI(20:3/20:4) PI(20:3/20:4) 0.813
PI(20:4/20:5) PI(20:4/20:5) 0.679
PI(20:4/22:6) PI(20:4/22:6) 0.761
PI(22:1/20:4) PI(22:1/20:4) 0.877
PI(23:0/20:4) PI(23:0/20:4) 0.769
PS(16:0/20:4) PS(16:0/20:4) 0.880
PS(18:0/20:4) PS(18:0/20:4) 0.668
PS(18:1/20:4) PS(18:1/20:4) 0.756
PS(19:0/20:4) PS(19:0/20:4) 0.711
PS(20:4/22:5) PS(20:4/22:5) 0.765
PS(20:4/22:6) PS(20:4/22:6) 0.872
The number of core lipids: 77

## Sheet: Table S5
Table S5 MFuzz analysis of DHA-GPs expression patterns across liver, serum, and ovary.
Cluster 1 core lipids
Lipids Membership
PC(14:0/22:6) PC(14:0/22:6) 0.769
PC(15:2/22:6) PC(15:2/22:6) 0.733
PC(16:0/22:6) PC(16:0/22:6) 0.731
PC(16:1/22:6) PC(16:1/22:6) 0.741
PC(17:0/22:6) PC(17:0/22:6) 0.864
PC(18:0/22:6) PC(18:0/22:6) 0.771
PC(18:2/22:6) PC(18:2/22:6) 0.756
PC(18:4COOH/22:6) PC(18:4COOH/22:6) 0.826
PC(22:5/22:6) PC(22:5/22:6) 0.706
PC(22:6/15:1COOH) PC(22:6/15:1COOH) 0.799
PC(22:6/21:4) PC(22:6/21:4) 0.764
PC(22:6/22:6) PC(22:6/22:6) 0.760
PC(22:6/24:6) PC(22:6/24:6) 0.650
PC(23:7/22:6) PC(23:7/22:6) 0.863
PE(14:0/22:6) PE(14:0/22:6) 0.842
PE(15:0/22:6) PE(15:0/22:6) 0.832
PE(16:0/22:6) PE(16:0/22:6) 0.852
PE(16:1/22:6) PE(16:1/22:6) 0.685
PE(17:0/22:6) PE(17:0/22:6) 0.616
PE(17:1/22:6) PE(17:1/22:6) 0.647
PE(18:0/22:6) PE(18:0/22:6) 0.690
PE(18:1/22:6) PE(18:1/22:6) 0.792
PE(18:2/22:6) PE(18:2/22:6) 0.683
PE(18:3/22:6) PE(18:3/22:6) 0.681
PE(18:4/22:6) PE(18:4/22:6) 0.697
PE(19:4/22:6) PE(19:4/22:6) 0.782
PE(20:0/22:6) PE(20:0/22:6) 0.690
PE(20:1/22:6) PE(20:1/22:6) 0.636
PE(20:2/22:6) PE(20:2/22:6) 0.824
PE(20:4/22:6) PE(20:4/22:6) 0.784
PE(20:5/22:6) PE(20:5/22:6) 0.742
PE(22:1/22:6) PE(22:1/22:6) 0.613
PE(22:2/22:6) PE(22:2/22:6) 0.868
PE(22:6/22:6) PE(22:6/22:6) 0.737
PE(22:6/24:6) PE(22:6/24:6) 0.796
PI(22:6/16:1) PI(22:6/16:1) 0.822
PS(17:0/22:6) PS(17:0/22:6) 0.643
PS(18:0/22:6) PS(18:0/22:6) 0.865
PS(18:1/22:6) PS(18:1/22:6) 0.629
PS(19:0/22:6) PS(19:0/22:6) 0.656
PS(20:0/22:6) PS(20:0/22:6) 0.685
PS(20:1/22:6) PS(20:1/22:6) 0.831
PS(20:2/22:6) PS(20:2/22:6) 0.678
PS(22:4/22:6) PS(22:4/22:6) 0.838
PS(22:6/22:5) PS(22:6/22:5) 0.827
PS(22:6/22:6) PS(22:6/22:6) 0.778
PI(20:4/22:6) PI(20:4/22:6) 0.818
PS(20:3/22:6) PS(20:3/22:6) 0.805
PS(20:5/22:6) PS(20:5/22:6) 0.860
PS(22:5/22:6) PS(22:5/22:6) 0.715
PS(24:7/22:6) PS(24:7/22:6) 0.802
PC(12:1/22:6) PC(12:1/22:6) 0.735
PC(13:1/22:6) PC(13:1/22:6) 0.726
PC(15:1COOH/22:6) PC(15:1COOH/22:6) 0.831
PC(16:3/22:6) PC(16:3/22:6) 0.783
PC(18:3COOH/22:6) PC(18:3COOH/22:6) 0.839
PC(19:2COOH/22:6) PC(19:2COOH/22:6) 0.689
PC(19:6COOH/22:6) PC(19:6COOH/22:6) 0.854
PC(20:3COOH/22:6) PC(20:3COOH/22:6) 0.723
PC(20:4/22:6) PC(20:4/22:6) 0.666
PC(20:5/22:6) PC(20:5/22:6) 0.673
PC(21:4/22:6) PC(21:4/22:6) 0.816
PC(21:4COOH/22:6) PC(21:4COOH/22:6) 0.767
PC(21:5/22:6) PC(21:5/22:6) 0.635
PC(21:5COOH/22:6) PC(21:5COOH/22:6) 0.766
PC(21:6/22:6) PC(21:6/22:6) 0.663
PC(21:6COOH/22:6) PC(21:6COOH/22:6) 0.732
PC(22:6/23:6) PC(22:6/23:6) 0.726
PC(22:6/26:6) PC(22:6/26:6) 0.716
PC(23:4/22:6) PC(23:4/22:6) 0.869
PC(23:5/22:6) PC(23:5/22:6) 0.801
PC(23:6/22:6) PC(23:6/22:6) 0.607
PC(26:3/22:6) PC(26:3/22:6) 0.742
PC(28:5/22:6) PC(28:5/22:6) 0.727
PE(12:0/22:6) PE(12:0/22:6) 0.761
PE(14:1/22:6) PE(14:1/22:6) 0.763
PE(17:2COOH/22:6) PE(17:2COOH/22:6) 0.750
PE(18:2CHO/22:6) PE(18:2CHO/22:6) 0.722
PE(19:1/22:6) PE(19:1/22:6) 0.823
PE(19:1COOH/22:6) PE(19:1COOH/22:6) 0.838
PE(19:3COOH/22:6) PE(19:3COOH/22:6) 0.794
PE(20:3/22:6) PE(20:3/22:6) 0.867
PE(21:3COOH/22:6) PE(21:3COOH/22:6) 0.818
PE(21:4COOH/22:6) PE(21:4COOH/22:6) 0.781
PE(21:5COOH/22:6) PE(21:5COOH/22:6) 0.832
PE(21:6COOH/22:6) PE(21:6COOH/22:6) 0.670
PE(22:2CHO/22:6) PE(22:2CHO/22:6) 0.695
PE(22:3/22:6) PE(22:3/22:6) 0.794
PE(22:4/22:6) PE(22:4/22:6) 0.793
PE(22:5/22:6) PE(22:5/22:6) 0.740
PE(25:5/22:6) PE(25:5/22:6) 0.851
PI(16:0/22:6) PI(16:0/22:6) 0.705
PI(18:0/22:6) PI(18:0/22:6) 0.711
PI(18:1/22:6) PI(18:1/22:6) 0.695
PI(18:2/22:6) PI(18:2/22:6) 0.742
The number of core lipids: 95
Cluster 2 core lipids
Lipids Membership
LPA(22:6) LPA(22:6) 0.838
LPE(22:6) LPE(22:6) 0.644
PC(16:2/22:6) PC(16:2/22:6) 0.758
PC(17:1COOH/22:6) PC(17:1COOH/22:6) 0.765
PC(18:4/22:6) PC(18:4/22:6) 0.765
PC(19:0/22:6) PC(19:0/22:6) 0.731
PC(22:1/22:6) PC(22:1/22:6) 0.720
PC(22:2/22:6) PC(22:2/22:6) 0.713
PC(22:6/18:1CHO) PC(22:6/18:1CHO) 0.793
PC(22:6/20:0) PC(22:6/20:0) 0.739
PC(22:6/20:2) PC(22:6/20:2) 0.604
PC(22:6/21:6COOH) PC(22:6/21:6COOH) 0.692
PC(22:6/23:0) PC(22:6/23:0) 0.655
PC(22:6/25:2) PC(22:6/25:2) 0.701
PC(22:6CHO/22:6) PC(22:6CHO/22:6) 0.691
PC(23:1/22:6) PC(23:1/22:6) 0.703
PC(24:1/22:6) PC(24:1/22:6) 0.696
PC(25:1/22:6) PC(25:1/22:6) 0.680
PG(22:7/22:6) PG(22:7/22:6) 0.631
PS(18:2/22:6) PS(18:2/22:6) 0.723
PS(22:1/22:6) PS(22:1/22:6) 0.621
PS(12:0/22:6) PS(12:0/22:6) 0.766
PS(14:0/22:6) PS(14:0/22:6) 0.676
PS(15:0/22:6) PS(15:0/22:6) 0.814
PS(16:1/22:6) PS(16:1/22:6) 0.837
PS(18:3/22:6) PS(18:3/22:6) 0.831
PS(18:4/22:6) PS(18:4/22:6) 0.656
PS(19:2/22:6) PS(19:2/22:6) 0.797
PS(20:4/22:6) PS(20:4/22:6) 0.843
PS(23:1/22:6) PS(23:1/22:6) 0.820
PS(26:4/22:6) PS(26:4/22:6) 0.643
LPC(22:6) LPC(22:6) 0.829
PC(10:0/22:6) PC(10:0/22:6) 0.644
PC(11:0CHO/22:6) PC(11:0CHO/22:6) 0.788
PC(15:1/22:6) PC(15:1/22:6) 0.763
PC(15:2CHO/22:6) PC(15:2CHO/22:6) 0.778
PC(15:3CHO/22:6) PC(15:3CHO/22:6) 0.807
PC(16:1COOH/22:6) PC(16:1COOH/22:6) 0.798
PC(17:0CHO/22:6) PC(17:0CHO/22:6) 0.813
PC(17:0COOH/22:6) PC(17:0COOH/22:6) 0.687
PC(17:1/22:6) PC(17:1/22:6) 0.796
PC(17:2/22:6) PC(17:2/22:6) 0.803
PC(17:3/22:6) PC(17:3/22:6) 0.641
PC(18:1COOH/22:6) PC(18:1COOH/22:6) 0.761
PC(18:3/22:6) PC(18:3/22:6) 0.670
PC(19:2/22:6) PC(19:2/22:6) 0.806
PC(19:2CHO/22:6) PC(19:2CHO/22:6) 0.816
PC(19:3CHO/22:6) PC(19:3CHO/22:6) 0.819
PC(20:0/22:6) PC(20:0/22:6) 0.826
PC(20:1/22:6) PC(20:1/22:6) 0.813
PC(20:2/22:6) PC(20:2/22:6) 0.692
PC(20:2CHO/22:6) PC(20:2CHO/22:6) 0.744
PC(20:2COOH/22:6) PC(20:2COOH/22:6) 0.783
PC(21:1COOH/22:6) PC(21:1COOH/22:6) 0.790
PC(21:2CHO/22:6) PC(21:2CHO/22:6) 0.718
PC(21:2COOH/22:6) PC(21:2COOH/22:6) 0.759
PC(22:0/22:6) PC(22:0/22:6) 0.636
PC(22:2CHO/22:6) PC(22:2CHO/22:6) 0.719
PC(22:2COOH/22:6) PC(22:2COOH/22:6) 0.758
PC(22:3/22:6) PC(22:3/22:6) 0.847
PC(22:5CHO/22:6) PC(22:5CHO/22:6) 0.791
PC(22:5COOH/22:6) PC(22:5COOH/22:6) 0.798
PC(22:6/21:2COOH) PC(22:6/21:2COOH) 0.817
PC(23:0/22:6) PC(23:0/22:6) 0.650
PC(23:2/22:6) PC(23:2/22:6) 0.693
PC(24:0/22:6) PC(24:0/22:6) 0.665
PC(24:2/22:6) PC(24:2/22:6) 0.700
PC(24:3/22:6) PC(24:3/22:6) 0.837
PC(24:5/22:6) PC(24:5/22:6) 0.713
PC(25:2/22:6) PC(25:2/22:6) 0.662
PC(26:1/22:6) PC(26:1/22:6) 0.665
PC(26:2/22:6) PC(26:2/22:6) 0.759
PC(26:5/22:6) PC(26:5/22:6) 0.645
PC(28:2/22:6) PC(28:2/22:6) 0.841
PE(20:2CHO/22:6) PE(20:2CHO/22:6) 0.610
PE(25:8/22:6) PE(25:8/22:6) 0.759
The nmber of core lipids: 76

## Sheet: Table S6
Table S6 MFuzz analysis of ARA-GPs expression patterns across liver, serum, and ovary.
Cluster 1 core lipids
Lipids Membership
PS(20:4/18:0) PS(20:4/18:0) 0.683
PC(20:4/16:1) PC(20:4/16:1) 0.647
PC(20:4/17:1) PC(20:4/17:1) 0.637
PC(20:4/18:0) PC(20:4/18:0) 0.671
PC(20:4/24:5) PC(20:4/24:5) 0.741
PC(20:4/24:6) PC(20:4/24:6) 0.813
PC(20:4COOH/20:4) PC(20:4COOH/20:4) 0.822
PC(21:3/20:4) PC(21:3/20:4) 0.600
PE(14:0/20:4) PE(14:0/20:4) 0.659
PE(16:0/20:4) PE(16:0/20:4) 0.675
PE(16:1/20:4) PE(16:1/20:4) 0.723
PE(17:1/20:4) PE(17:1/20:4) 0.652
PE(18:0/20:4) PE(18:0/20:4) 0.700
PE(18:2/20:4) PE(18:2/20:4) 0.625
PE(20:0/20:4) PE(20:0/20:4) 0.782
PE(20:3/20:4) PE(20:3/20:4) 0.805
PE(20:4/18:1) PE(20:4/18:1) 0.690
PE(20:4/22:6) PE(20:4/22:6) 0.657
PI(20:4/18:0) PI(20:4/18:0) 0.663
LPE(20:4) LPE(20:4) 0.769
PC(14:0/20:4) PC(14:0/20:4) 0.653
PC(14:1/20:4) PC(14:1/20:4) 0.651
PC(16:0/20:4) PC(16:0/20:4) 0.627
PC(18:0/20:4) PC(18:0/20:4) 0.652
PC(19:0/20:4) PC(19:0/20:4) 0.734
PC(20:0/20:4) PC(20:0/20:4) 0.689
PC(20:4/22:6) PC(20:4/22:6) 0.739
PC(21:5CHO/20:4) PC(21:5CHO/20:4) 0.629
PC(22:1/20:4) PC(22:1/20:4) 0.784
PE(15:0/20:4) PE(15:0/20:4) 0.710
PE(16:2/20:4) PE(16:2/20:4) 0.693
PE(18:1/17:2) PE(18:1/17:2) 0.679
PE(18:1/18:1) PE(18:1/18:1) 0.796
PE(18:1/18:2) PE(18:1/18:2) 0.691
PE(18:1/19:1) PE(18:1/19:1) 0.739
PE(18:1/20:2CHO) PE(18:1/20:2CHO) 0.655
PE(18:1/20:3) PE(18:1/20:3) 0.622
PE(18:1/20:4) PE(18:1/20:4) 0.682
PE(18:3/20:4) PE(18:3/20:4) 0.674
PE(19:1/20:4) PE(19:1/20:4) 0.686
PE(20:1/20:4) PE(20:1/20:4) 0.747
PE(21:2COOH/20:4) PE(21:2COOH/20:4) 0.686
PE(22:2CHO/20:4) PE(22:2CHO/20:4) 0.658
PE(24:1/20:4) PE(24:1/20:4) 0.710
PI(14:0/20:4) PI(14:0/20:4) 0.768
PI(16:0/20:4) PI(16:0/20:4) 0.783
PI(17:0/20:4) PI(17:0/20:4) 0.781
PI(18:0/20:4) PI(18:0/20:4) 0.715
PI(18:4/20:4) PI(18:4/20:4) 0.731
PI(20:2/20:4) PI(20:2/20:4) 0.773
PI(20:3/20:4) PI(20:3/20:4) 0.763
PI(20:4/20:5) PI(20:4/20:5) 0.660
PI(20:4/22:6) PI(20:4/22:6) 0.659
The nmuber of core lipids: 53
Cluster 2 core lipids
Lipids Membership
PC(24:1/20:4) PC(24:1/20:4) 0.647
PC(24:2/20:4) PC(24:2/20:4) 0.675
PI(18:2/20:4) PI(18:2/20:4) 0.707
PI(20:4/16:0) PI(20:4/16:0) 0.714
PI(20:4/18:1) PI(20:4/18:1) 0.653
PI(20:4/18:2) PI(20:4/18:2) 0.658
PI(20:4/19:0) PI(20:4/19:0) 0.768
PI(20:4/20:4) PI(20:4/20:4) 0.628
PC(17:3CHO/20:4) PC(17:3CHO/20:4) 0.800
PC(18:2/20:4) PC(18:2/20:4) 0.768
PC(19:3COOH/20:4) PC(19:3COOH/20:4) 0.710
PC(20:2CHO/20:4) PC(20:2CHO/20:4) 0.700
PC(20:2COOH/20:4) PC(20:2COOH/20:4) 0.693
PC(21:2CHO/20:4) PC(21:2CHO/20:4) 0.678
PC(21:2COOH/20:4) PC(21:2COOH/20:4) 0.704
PC(22:2CHO/20:4) PC(22:2CHO/20:4) 0.698
PC(22:2COOH/20:4) PC(22:2COOH/20:4) 0.694
PC(23:0/20:4) PC(23:0/20:4) 0.607
PC(23:1/20:4) PC(23:1/20:4) 0.753
PC(25:1/20:4) PC(25:1/20:4) 0.731
PC(30:3/20:4) PC(30:3/20:4) 0.630
PE(18:0CHO/20:4) PE(18:0CHO/20:4) 0.750
PE(23:2/20:4) PE(23:2/20:4) 0.627
PI(19:1/20:4) PI(19:1/20:4) 0.709
PI(22:1/20:4) PI(22:1/20:4) 0.731
PI(23:0/20:4) PI(23:0/20:4) 0.697
PS(16:0/20:4) PS(16:0/20:4) 0.786
PS(18:1/20:4) PS(18:1/20:4) 0.641
PS(19:0/20:4) PS(19:0/20:4) 0.622
PS(20:4/22:5) PS(20:4/22:5) 0.745
PS(20:4/22:6) PS(20:4/22:6) 0.760
PS(24:2/20:4) PS(24:2/20:4) 0.803
The number of core lipids: 32
